# Supplementary material for: Antimicrobial Stewardship Impact on Antibiotic Use in Three Tertiary Hospitals in Zambia: A Comparative Point Prevalence Survey
Source: Antibiotics (Basel). 2025 Mar 10;14(3):284. doi: 10.3390/antibiotics14030284 (PMC11939251; doi:10.3390/antibiotics14030284)
Supplement: Supplementary file 1 [file antibiotics-14-00284-s001.zip]

Archive with 1 entries (1 files):
- antibiotics-3459784-supplementary.pdf
